# Supplementary material for: Data-driven analyses of motor impairments in animal models of neurological disorders
Source: PLoS Biol. 2019 Nov 21;17(11):e3000516. doi: 10.1371/journal.pbio.3000516 (PMC6871764; doi:10.1371/journal.pbio.3000516)
Supplement: S1 Table — Numbers in brackets show the number of neurons in a layer. LSTM neurons can remember their previous state, which makes them particularly useful for analyzing temporal sequences, as used here for scoring movements in video clips. The max-pooling layer down-samples an input representation, which reduces computational complexity and helps to find shift-invariant features. We also used a dropout layer with value 0.1, meaning that at each time, 10% of randomly selected neurons were set to 0. This procedure helps the network to avoid overfitting. Dense layer refers to output neurons that receive inputs from all neurons in the layer below. For our RNN, we used ADAM optimizer with 10−6 learning rate and with “mean squared error” loss function. Our batch size was set to 8, and changing it to 16 did not improve predictions. We set number of training epochs to 1,000, with steps per epoch = number of training data/batch size. From 16 rats, we had 692 recorded trials, with mean number of trials per rat = 43.25 ± 5.2 SEM (because of variability in rat performance, not all rats did the same number of trials). We used a cross-validation method with 16 replications. This means that during each training session, data from one rat were excluded (Methods); thus, about 649 video clips were used for training and about 43 for testing. To predict expert scores, the network was trained for regression task. LSTM, long short-term memory; RNN, recurrent neural network. (XLSX) [file pbio.3000516.s012.xlsx]

## Sheet: Sheet1
	Presented model	Model 1	Model 2	Model 3
Layer 1	LSTM (2048)	LSTM (2048)	LSTM (2048)	LSTM (2048)
Layer 2	Max pooling	LSTM (512)	Max pooling	Max pooling
Layer 3	Dropout	Max pooling	Dense (512)	LSTM (4096)
Layer 4	Dense (1)	Dropout	Dropout	Dense (512)
Layer 5		Dense (1)	Dense (1)	Dropout
Layer 6				Dense (1)
